# Supplementary material for: A new species of Amara (Coleoptera, Carabidae, Zabrini) from Sichuan Province, China, with additional records for other Amara species from the region
Source: Zookeys. 2012 Dec 21;(254):47–65. doi: 10.3897/zookeys.254.4223 (PMC3561923; doi:10.3897/zookeys.254.4223)
Supplement: XML Treatment for Amara (Pseudoamara) birmana [file zookeys.254.4223-treatment3.xml]

<!DOCTYPE tp:taxon-treatment
  PUBLIC "-//TaxonX//DTD Taxonomic Treatment Publishing DTD v0 20100105//EN" "tax-treatment-NSO.dtd">
<tp:taxon-treatment xmlns:tp="http://www.plazi.org/taxpub"><tp:treatment-meta><mixed-citation publication-type="journal"><person-group><name><surname>Hieke</surname><given-names>Fritz</given-names></name><name><surname>Kavanaugh</surname><given-names>David H.</given-names></name><name><surname>Liang</surname><given-names>Hongbin</given-names></name></person-group><article-title>A new species of 
                    <italic>Amara</italic> (Coleoptera, Carabidae, Zabrini) from Sichuan Province, China, with additional records for other 
                    <italic>Amara</italic> species from the region
                </article-title><source>Zookeys</source><day>21</day><month>12</month><year>2012</year><volume>2012</volume><issue>254</issue><fpage>47</fpage><lpage>65</lpage><pub-id pub-id-type="doi">10.3897/zookeys.254.4223</pub-id></mixed-citation></tp:treatment-meta><tp:nomenclature><tp:taxon-name>
                        <tp:taxon-name-part taxon-name-part-type="genus">Amara</tp:taxon-name-part>
                        (<tp:taxon-name-part taxon-name-part-type="genus">Pseudoamara</tp:taxon-name-part>)
                        <tp:taxon-name-part taxon-name-part-type="species">birmana</tp:taxon-name-part>
                    <object-id xmlns:xlink="http://www.w3.org/1999/xlink" xlink:type="simple">http://species-id.net/wiki/Amara_birmana</object-id>
								</tp:taxon-name><tp:taxon-authority>Baliani, 1934</tp:taxon-authority><tp:nomenclature-citation-list><tp:nomenclature-citation><tp:taxon-name>Amara (Amara) birmana</tp:taxon-name><comment><xref ref-type="bibr" rid="B5">Baliani, 1934a</xref>:189. Type material: Holotype female in BMNH, 1 paratype female in CBAL. Type locality: Burma [without specific locality, but probably from the mountains of northern Myanmar near the border with Yunnan Province, China]. Transferred to subgenus <italic><tp:taxon-name>Pseudoamara</tp:taxon-name></italic> Baliani by <xref ref-type="bibr" rid="B28">Hieke 2002</xref>:624.</comment></tp:nomenclature-citation><tp:nomenclature-citation><tp:taxon-name>Amara (Celia) yunnana</tp:taxon-name><comment><xref ref-type="bibr" rid="B5">Baliani, 1934a</xref>:193. Type material: Holotype male and 6 paratypes in BMNH. Type locality: China, Yunnan, Yunnan-fou. Synonymized by <xref ref-type="bibr" rid="B17">Hieke 1975</xref>:333.</comment></tp:nomenclature-citation><tp:nomenclature-citation><tp:taxon-name>Amara (Pseudoamara) beesoni</tp:taxon-name><comment><xref ref-type="bibr" rid="B5">Baliani, 1934a</xref>:190. Type material: Holotype male and allotype in BMNH, 4 paratypes in BMNH and MCSNG. Type locality: India, Assam, Shillong. Synonymized by <xref ref-type="bibr" rid="B17">Hieke 1975</xref>:285.</comment></tp:nomenclature-citation></tp:nomenclature-citation-list></tp:nomenclature><tp:treatment-sec sec-type="Specimens examined"><title>Specimens examined.</title><p>One male specimen (CAS) from the following locality: “CHINA, Yunnan, Lijiang County, Jiuhe Township, Laojunshan, 3510 m, <named-content xmlns:xlink="http://www.w3.org/1999/xlink" content-type="dwc:verbatimCoordinates" xlink:type="simple">26.65079°N, 099.77449°E</named-content>,”/ “21 September 2007, Stop# 2007-048, D.H. Kavanaugh &amp; H.B. Liang collectors”.
                    </p></tp:treatment-sec><tp:treatment-sec sec-type="Geographical distribution"><title>Geographical distribution.</title><p>Known from China (Yunnan Province), India (Assam and Sikkim) and Myanmar.</p></tp:treatment-sec><ref-list><ref id="B5"><mixed-citation xmlns:xlink="http://www.w3.org/1999/xlink" xlink:type="simple"><person-group><name name-style="western"><surname>Baliani</surname><given-names>A</given-names></name></person-group> (<year>1934a</year>)<article-title> Studi sulle <italic>Amara</italic> asiatiche (Col., Carab.) con descrizione di nuove specie.</article-title><source>Memorie della Società Entomologica Italiana</source><volume>12</volume> (<issue>1933</issue>): <fpage>188</fpage>-<lpage>208</lpage>.</mixed-citation></ref><ref id="B28"><mixed-citation xmlns:xlink="http://www.w3.org/1999/xlink" xlink:type="simple"><person-group><name name-style="western"><surname>Hieke</surname><given-names>F</given-names></name></person-group> (<year>2002</year>)<article-title> Neue Arten der Gattung <italic>Amara</italic> Bonelli 1810 (Coleoptera: Carabidae).</article-title><source>Linzer Biologische Beiträge</source><volume>34</volume>: <fpage>619</fpage>-<lpage>720</lpage>.</mixed-citation></ref><ref id="B17"><mixed-citation xmlns:xlink="http://www.w3.org/1999/xlink" xlink:type="simple"><person-group><name name-style="western"><surname>Hieke</surname><given-names>F</given-names></name></person-group> (<year>1975</year>)<article-title> Beitrag zur Kenntnis der Gattung <italic>Amara</italic> BON. (Coleoptera, Carabidae).</article-title><source>Deutsche Entomologische Zeitschrift (NF) </source><volume>22</volume>: <fpage>257</fpage>-<lpage>342</lpage>.</mixed-citation></ref></ref-list></tp:taxon-treatment>
