# Supplementary material for: A new species of Amara (Coleoptera, Carabidae, Zabrini) from Sichuan Province, China, with additional records for other Amara species from the region
Source: Zookeys. 2012 Dec 21;(254):47–65. doi: 10.3897/zookeys.254.4223 (PMC3561923; doi:10.3897/zookeys.254.4223)
Supplement: XML Treatment for Amara (Celia) rupicola [file zookeys.254.4223-treatment4.xml]

<!DOCTYPE tp:taxon-treatment
  PUBLIC "-//TaxonX//DTD Taxonomic Treatment Publishing DTD v0 20100105//EN" "tax-treatment-NSO.dtd">
<tp:taxon-treatment xmlns:tp="http://www.plazi.org/taxpub"><tp:treatment-meta><mixed-citation publication-type="journal"><person-group><name><surname>Hieke</surname><given-names>Fritz</given-names></name><name><surname>Kavanaugh</surname><given-names>David H.</given-names></name><name><surname>Liang</surname><given-names>Hongbin</given-names></name></person-group><article-title>A new species of 
                    <italic>Amara</italic> (Coleoptera, Carabidae, Zabrini) from Sichuan Province, China, with additional records for other 
                    <italic>Amara</italic> species from the region
                </article-title><source>Zookeys</source><day>21</day><month>12</month><year>2012</year><volume>2012</volume><issue>254</issue><fpage>47</fpage><lpage>65</lpage><pub-id pub-id-type="doi">10.3897/zookeys.254.4223</pub-id></mixed-citation></tp:treatment-meta><tp:nomenclature><tp:taxon-name>
                        <tp:taxon-name-part taxon-name-part-type="genus">Amara</tp:taxon-name-part>
                        (<tp:taxon-name-part taxon-name-part-type="genus">Celia</tp:taxon-name-part>)
                        <tp:taxon-name-part taxon-name-part-type="species">rupicola</tp:taxon-name-part>
                    <object-id xmlns:xlink="http://www.w3.org/1999/xlink" xlink:type="simple">http://species-id.net/wiki/Amara_rupicola</object-id>
								</tp:taxon-name><tp:taxon-authority>C. Zimmermann, 1832</tp:taxon-authority><tp:nomenclature-citation-list><tp:nomenclature-citation><tp:taxon-name>Amara (Celia) rupicola</tp:taxon-name><comment><xref ref-type="bibr" rid="B47">C. Zimmermann, 1832</xref>:26. Type material: Number of syntypes not specified, whereabouts of type series unknown, probably lost; neotype not yet designated. Type locality: Russia, mountains of southern Siberia.</comment></tp:nomenclature-citation><tp:nomenclature-citation><tp:taxon-name>Amara (Celia) marginicollis</tp:taxon-name><comment><xref ref-type="bibr" rid="B40">A. Morawitz, 1863</xref>:259. Type material: Number of syntypes not specified, possibly several (4 localities given in original description), probably in ZIN; lectotype not yet designated. Type locality: Russia, Siberia, northern Baikal (locality listed in description). Synonymized by <xref ref-type="bibr" rid="B46">Tschitschérine 1899</xref>:164.</comment></tp:nomenclature-citation><tp:nomenclature-citation><tp:taxon-name>Amara ambigena</tp:taxon-name><comment><xref ref-type="bibr" rid="B10">Bates, 1878</xref>:716. Type material: Number of syntypes not specified, but probably only a holotype in BMNH (<xref ref-type="bibr" rid="B3">Andrewes 1930</xref>:24: “…Type seen…”). Type locality: India, Kashmir, Pangong Valley “Between Tanktze and Chagra” (<xref ref-type="bibr" rid="B3">Andrewes 1930</xref>:24). Synonymized by <xref ref-type="bibr" rid="B3">Andrewes 1930</xref>:24.</comment></tp:nomenclature-citation><tp:nomenclature-citation><!--PageBreak--><tp:taxon-name>Amara (Celia) tiruka</tp:taxon-name><comment> Andrewes, 1924:97. Type material: Lectotype male (designated by <xref ref-type="bibr" rid="B19">Hieke 1983</xref>:362) and 2 paralectotypes in BMNH. Type locality: India, Kashmir, Sonemarg and Ladakh, Leh. Synonymy suggested by <xref ref-type="bibr" rid="B18">Hieke 1981</xref>:203, formally synonymized by <xref ref-type="bibr" rid="B19">Hieke 1983</xref>:362.</comment></tp:nomenclature-citation><tp:nomenclature-citation><tp:taxon-name>Amara (Celia) faucium</tp:taxon-name><comment> Andrewes, 1930:24. Type material: 7 syntypes in BMNH; the specimen cited as “Type” should be considered the holotype, specimens cited as “Cotype” should be considered as paratypes. Type locality: China, Xizang (southern Tibet), Jelep La, Phari, Tuna and Kampa Dzong. Synonymized by <xref ref-type="bibr" rid="B17">Hieke 1975</xref>:300.</comment></tp:nomenclature-citation><tp:nomenclature-citation><tp:taxon-name>Amara (Celia) rubroangulata</tp:taxon-name><comment><xref ref-type="bibr" rid="B9">Baliani, 1938</xref>:186. Type material: Holotype male and allotype in CBAL, 3 female paratypes in BMNH. Type locality: China: Sichuan and Xizang (eastern Tibet): “Lhodzong Poshö”, 12600 ft. Synonymized by <xref ref-type="bibr" rid="B18">Hieke 1981</xref>:202.</comment></tp:nomenclature-citation><tp:nomenclature-citation><tp:taxon-name>Amara (Amara) prochazkorum</tp:taxon-name><comment><xref ref-type="bibr" rid="B36">Jedlička, 1967</xref>:108. Type material: Holotype male in NMPC. Type locality: Mongolia, Karakorum village. Synonymized by <xref ref-type="bibr" rid="B24">Hieke 1999a</xref>:181.</comment></tp:nomenclature-citation></tp:nomenclature-citation-list></tp:nomenclature><tp:treatment-sec sec-type="Specimens examined"><title>Specimens examined.</title><p>Total of 13 specimens from the following localities: “CHINA, Sichuan, Kangding County, Xinduqiao Township, Liqi He, 3450 m, <named-content xmlns:xlink="http://www.w3.org/1999/xlink" content-type="dwc:verbatimCoordinates" xlink:type="simple">30.02448°N, 101.52490°E</named-content>,”/ “14 September 2007, Stop# 2007-035, D.H. Kavanaugh &amp; H.B. Liang collectors”, 6 males and 4 females (CAS, IZCAS, ZMHB); “CHINA, Sichuan, Litang County, Gaocheng Township, Daxushan, Highway 318 at Km 3089, 4100 m, <named-content xmlns:xlink="http://www.w3.org/1999/xlink" content-type="dwc:verbatimCoordinates" xlink:type="simple">30.03129°N, 100.33336°E</named-content>,”/ “16 September 2007, Stop# 2007-040, D.H. Kavanaugh &amp; H.B. Liang collectors”, 1 male and 2 females (CAS, IZCAS).
                    </p></tp:treatment-sec><tp:treatment-sec sec-type="Geographical distribution"><title>Geographical distribution.</title><p>Known from China (Gansu, Qinghai, Shaanxi, Sichuan, Xinjiang and Xizang Provinces), India (Jammu and Kashmir), Kazakhstan, Russia (from the Altai Mountains to Jakutia) and Turkmenistan(?).</p></tp:treatment-sec><ref-list><ref id="B47"><mixed-citation xmlns:xlink="http://www.w3.org/1999/xlink" xlink:type="simple"><person-group><name name-style="western"><surname>Zimmermann</surname><given-names>C</given-names></name></person-group> (<year>1832</year>)<article-title> Über die bischerige Gattung <italic>Amara</italic>. Ein Beitrag zu einer künftigen Monographie der hierher gehörigen Thiere.</article-title><source>Faunus </source><volume>1</volume>: <fpage>5</fpage>-<lpage>40</lpage>.</mixed-citation></ref><ref id="B40"><mixed-citation xmlns:xlink="http://www.w3.org/1999/xlink" xlink:type="simple"><person-group><name name-style="western"><surname>Morawitz</surname><given-names>A</given-names></name></person-group> (<year>1863</year>)<article-title> Vorläufige Diagnosen neuer Coleopteren aus Südost-Sibirien. Bulletin de l’Academie Imperiale des Sciences de St.</article-title><source>-Pétersbourg </source><volume>5</volume>: <fpage>231</fpage>-<lpage>265</lpage>.</mixed-citation></ref><ref id="B46"><mixed-citation xmlns:xlink="http://www.w3.org/1999/xlink" xlink:type="simple"><person-group><name name-style="western"><surname>Tschitschérine</surname><given-names>T</given-names></name></person-group> (<year>1899</year>)<article-title> Synonymische Bemerkungen.</article-title><source>Wiener Entomologische Zeitung </source><volume>18</volume>: <fpage>163</fpage>-<lpage>164</lpage>.</mixed-citation></ref><ref id="B10"><mixed-citation xmlns:xlink="http://www.w3.org/1999/xlink" xlink:type="simple"><person-group><name name-style="western"><surname>Bates</surname><given-names>HW</given-names></name></person-group> (<year>1878</year>)<article-title> On new species of coleopterous Insects (Geodephaga and Longicornia) taken by Dr. Stoliczka during the Forsyth Expedition to Kashgar in 1873–74.</article-title><source>Proceedings of the Zoological Society of London </source><volume>1878</volume>: <fpage>713</fpage>-<lpage>721</lpage>.</mixed-citation></ref><ref id="B3"><mixed-citation xmlns:xlink="http://www.w3.org/1999/xlink" xlink:type="simple"><person-group><name name-style="western"><surname>Andrewes</surname><given-names>HE</given-names></name></person-group> (<year>1930</year>)<article-title> The Carabidae of the Third Mount Everest Expedition, 1924.</article-title><source>The Transactions of the Entomological Society of London </source><volume>78</volume>: <fpage>1</fpage>-<lpage>44</lpage>. doi: <ext-link ext-link-type="uri" xlink:href="http://dx.doi.org/10.1111/j.1365-2311.1930.tb01198.x" xlink:type="simple">10.1111/j.1365-2311.1930.tb01198.x</ext-link></mixed-citation></ref><ref id="B19"><mixed-citation xmlns:xlink="http://www.w3.org/1999/xlink" xlink:type="simple"><person-group><name name-style="western"><surname>Hieke</surname><given-names>F</given-names></name></person-group> (<year>1983</year>)<article-title> Revision der <italic>Amara</italic>-Untergattung <italic>Camptocelia</italic> Jeannel, 1942, und taxonomische Bemerkungen zu Arten anderer Subgenera (Coleoptera, Carabidae).</article-title><source>Deutsche Entomologische Zeitschrift(NF) </source><volume>30</volume>: <fpage>249</fpage>-<lpage>371</lpage>.</mixed-citation></ref><ref id="B18"><mixed-citation xmlns:xlink="http://www.w3.org/1999/xlink" xlink:type="simple"><person-group><name name-style="western"><surname>Hieke</surname><given-names>F</given-names></name></person-group> (<year>1981</year>)<article-title> Carabidae aus dem Nepal-Himalaya. Das Genus <italic>Amara</italic> Bonelli, 1809, mit Revision der Arten des Himalaya (Insecta: Coleoptera).</article-title><source>Senckenbergiana Biologica </source><volume>61</volume>: <fpage>187</fpage>-<lpage>269</lpage>.</mixed-citation></ref><ref id="B17"><mixed-citation xmlns:xlink="http://www.w3.org/1999/xlink" xlink:type="simple"><person-group><name name-style="western"><surname>Hieke</surname><given-names>F</given-names></name></person-group> (<year>1975</year>)<article-title> Beitrag zur Kenntnis der Gattung <italic>Amara</italic> BON. (Coleoptera, Carabidae).</article-title><source>Deutsche Entomologische Zeitschrift (NF) </source><volume>22</volume>: <fpage>257</fpage>-<lpage>342</lpage>.</mixed-citation></ref><ref id="B9"><mixed-citation xmlns:xlink="http://www.w3.org/1999/xlink" xlink:type="simple"><person-group><name name-style="western"><surname>Baliani</surname><given-names>A</given-names></name></person-group> (<year>1938</year>)<article-title> Studi sulle Amara asiatiche (Coleopt., Carabidae) 11.</article-title><source>Bolletino della Società Entomologica Italiana </source><volume>70</volume>: <fpage>183</fpage>-<lpage>187</lpage>.</mixed-citation></ref><ref id="B36"><mixed-citation xmlns:xlink="http://www.w3.org/1999/xlink" xlink:type="simple"><person-group><name name-style="western"><surname>Jedlička</surname><given-names>A</given-names></name></person-group> (<year>1967</year>)<article-title> Ergebnisse der 1.mongolisch-tschechoslowakischen entomologisch-botanischen Expedition in der Mongolei, Nr. 4: Coleoptera – Carabidae.</article-title><source>Acta Faunistica Entomologica Musei Nationalis Pragae </source><volume>12</volume>: <fpage>103</fpage>-<lpage>114</lpage>.</mixed-citation></ref><ref id="B24"><mixed-citation xmlns:xlink="http://www.w3.org/1999/xlink" xlink:type="simple"><person-group><name name-style="western"><surname>Hieke</surname><given-names>F</given-names></name></person-group> (<year>1999a</year>)<article-title> Zwei neue Arten und 22 neue Synonyme in der Gattung <italic>Amara</italic> Bonelli, 1810 (Coleoptera, Carabidae).</article-title><source>Folia Heyrovskyana </source><volume>7</volume>: <fpage>151</fpage>-<lpage>199</lpage>.</mixed-citation></ref></ref-list></tp:taxon-treatment>
