# Supplementary material for: A new species of Amara (Coleoptera, Carabidae, Zabrini) from Sichuan Province, China, with additional records for other Amara species from the region
Source: Zookeys. 2012 Dec 21;(254):47–65. doi: 10.3897/zookeys.254.4223 (PMC3561923; doi:10.3897/zookeys.254.4223)
Supplement: XML Treatment for Amara (Xenocelia) mandarina [file zookeys.254.4223-treatment5.xml]

<!DOCTYPE tp:taxon-treatment
  PUBLIC "-//TaxonX//DTD Taxonomic Treatment Publishing DTD v0 20100105//EN" "tax-treatment-NSO.dtd">
<tp:taxon-treatment xmlns:tp="http://www.plazi.org/taxpub"><tp:treatment-meta><mixed-citation publication-type="journal"><person-group><name><surname>Hieke</surname><given-names>Fritz</given-names></name><name><surname>Kavanaugh</surname><given-names>David H.</given-names></name><name><surname>Liang</surname><given-names>Hongbin</given-names></name></person-group><article-title>A new species of 
                    <italic>Amara</italic> (Coleoptera, Carabidae, Zabrini) from Sichuan Province, China, with additional records for other 
                    <italic>Amara</italic> species from the region
                </article-title><source>Zookeys</source><day>21</day><month>12</month><year>2012</year><volume>2012</volume><issue>254</issue><fpage>47</fpage><lpage>65</lpage><pub-id pub-id-type="doi">10.3897/zookeys.254.4223</pub-id></mixed-citation></tp:treatment-meta><tp:nomenclature><tp:taxon-name>
                        <tp:taxon-name-part taxon-name-part-type="genus">Amara</tp:taxon-name-part>
                        (<tp:taxon-name-part taxon-name-part-type="genus">Xenocelia</tp:taxon-name-part>)
                        <tp:taxon-name-part taxon-name-part-type="species">mandarina</tp:taxon-name-part>
                    <object-id xmlns:xlink="http://www.w3.org/1999/xlink" xlink:type="simple">http://species-id.net/wiki/Amara_mandarina</object-id>
								</tp:taxon-name><tp:taxon-authority>Baliani, 1932</tp:taxon-authority><tp:nomenclature-citation-list><tp:nomenclature-citation><tp:taxon-name>Amara (Bradytus) mandarina</tp:taxon-name><comment><xref ref-type="bibr" rid="B4">Baliani, 1932</xref>:15. Type material: Holotype male and 3 paratypes in MCSNG, 21 paratypes in BMNH, DEI, NMPC, RMNH, SNF and ZMHB. Type locality: China, Sichuan, Kangding (“Tatsienlu-Chiulung”). Erroneously synonymized with <italic><tp:taxon-name>Amara singularis</tp:taxon-name></italic> Tschitschérine by <xref ref-type="bibr" rid="B17">Hieke 1975</xref>:317; returned to species status and transferred to subgenus <italic><tp:taxon-name>Xenocelia</tp:taxon-name></italic> by <xref ref-type="bibr" rid="B27">Hieke 2001</xref>:104.</comment></tp:nomenclature-citation></tp:nomenclature-citation-list></tp:nomenclature><tp:treatment-sec sec-type="Specimens examined"><title>Specimens examined.</title><p>One male specimen (IZCAS) from the following locality: “CHINA, Sichuan, Kangding County, Xinduqiao Township, Gaoersishan, 1 km W of Yakou at Highway 318, 4245 m, <named-content xmlns:xlink="http://www.w3.org/1999/xlink" content-type="dwc:verbatimCoordinates" xlink:type="simple">30.04988°N, 101.37485°E</named-content>,”/ “15 September 2007, Stop# 2007-036, D.H. Kavanaugh &amp; H.B. Liang collectors”.
                    </p></tp:treatment-sec><tp:treatment-sec sec-type="Geographical distribution"><title>Geographical distribution.</title><p>Known only from China (Sichuan and Yunnan Provinces).<!--PageBreak--></p></tp:treatment-sec><ref-list><ref id="B4"><mixed-citation xmlns:xlink="http://www.w3.org/1999/xlink" xlink:type="simple"><person-group><name name-style="western"><surname>Baliani</surname><given-names>A</given-names></name></person-group> (<year>1932</year>)<article-title> Nuove specie asiatiche del genere <italic>Amara</italic> (Col.,Carab.).</article-title><source>Memorie della Società Entomologica Italiana</source><volume>11</volume>: <fpage>5</fpage>-<lpage>16</lpage>.</mixed-citation></ref><ref id="B17"><mixed-citation xmlns:xlink="http://www.w3.org/1999/xlink" xlink:type="simple"><person-group><name name-style="western"><surname>Hieke</surname><given-names>F</given-names></name></person-group> (<year>1975</year>)<article-title> Beitrag zur Kenntnis der Gattung <italic>Amara</italic> BON. (Coleoptera, Carabidae).</article-title><source>Deutsche Entomologische Zeitschrift (NF) </source><volume>22</volume>: <fpage>257</fpage>-<lpage>342</lpage>.</mixed-citation></ref><ref id="B27"><mixed-citation xmlns:xlink="http://www.w3.org/1999/xlink" xlink:type="simple"><person-group><name name-style="western"><surname>Hieke</surname><given-names>F</given-names></name></person-group> (<year>2001</year>)<article-title> Das <italic>Amara</italic>-Subgenus <italic>Xenocelia</italic> subg. n. (Coleoptera: Carabidae).</article-title><source>Folia Heyrovskyana</source> (Supplement <issue>7</issue>): <fpage>1</fpage>–<lpage>153</lpage>.</mixed-citation></ref></ref-list></tp:taxon-treatment>
