# Supplementary material for: A new species of Amara (Coleoptera, Carabidae, Zabrini) from Sichuan Province, China, with additional records for other Amara species from the region
Source: Zookeys. 2012 Dec 21;(254):47–65. doi: 10.3897/zookeys.254.4223 (PMC3561923; doi:10.3897/zookeys.254.4223)
Supplement: XML Treatment for Amara (Bradytus) chalciope [file zookeys.254.4223-treatment7.xml]

<!DOCTYPE tp:taxon-treatment
  PUBLIC "-//TaxonX//DTD Taxonomic Treatment Publishing DTD v0 20100105//EN" "tax-treatment-NSO.dtd">
<tp:taxon-treatment xmlns:tp="http://www.plazi.org/taxpub"><tp:treatment-meta><mixed-citation publication-type="journal"><person-group><name><surname>Hieke</surname><given-names>Fritz</given-names></name><name><surname>Kavanaugh</surname><given-names>David H.</given-names></name><name><surname>Liang</surname><given-names>Hongbin</given-names></name></person-group><article-title>A new species of 
                    <italic>Amara</italic> (Coleoptera, Carabidae, Zabrini) from Sichuan Province, China, with additional records for other 
                    <italic>Amara</italic> species from the region
                </article-title><source>Zookeys</source><day>21</day><month>12</month><year>2012</year><volume>2012</volume><issue>254</issue><fpage>47</fpage><lpage>65</lpage><pub-id pub-id-type="doi">10.3897/zookeys.254.4223</pub-id></mixed-citation></tp:treatment-meta><tp:nomenclature><tp:taxon-name>
                        <tp:taxon-name-part taxon-name-part-type="genus">Amara</tp:taxon-name-part>
                        (<tp:taxon-name-part taxon-name-part-type="genus">Bradytus</tp:taxon-name-part>)
                        <tp:taxon-name-part taxon-name-part-type="species">chalciope</tp:taxon-name-part>
                    <object-id xmlns:xlink="http://www.w3.org/1999/xlink" xlink:type="simple">http://species-id.net/wiki/Amara_chalciope</object-id>
								</tp:taxon-name><tp:taxon-authority>(Bates), 1891</tp:taxon-authority><tp:nomenclature-citation-list><tp:nomenclature-citation><tp:taxon-name>Leiocnemis chalciope</tp:taxon-name><comment><xref ref-type="bibr" rid="B11">Bates, 1891</xref>:71. Type material: Holotype male in BMNH. Type locality: China, Sichuan, Schneeberge bei Kangding (“Snowy Range, near Tatsienlu”), 13000 ft.</comment></tp:nomenclature-citation><tp:nomenclature-citation><tp:taxon-name>Amara (Niphobles) szetschuana</tp:taxon-name><comment><xref ref-type="bibr" rid="B32">Jedlička, 1934a</xref>:17. Type material: Holotype female in CJED. Type locality: China, Sichuan, Kangding (“Tatsienlu”). Transferred to subgenus <italic><tp:taxon-name>Bradytus</tp:taxon-name></italic> by <xref ref-type="bibr" rid="B8">Baliani 1937</xref>:176. Synonymized by <xref ref-type="bibr" rid="B19">Hieke 1983</xref>:361.</comment></tp:nomenclature-citation></tp:nomenclature-citation-list></tp:nomenclature><tp:treatment-sec sec-type="Specimens examined"><title>Specimens examined.</title><p>Total of 33 specimens from the following localities: “CHINA, Sichuan, Kangding County, Xinduqiao Township, Gaoersishan, 1 km W of yakou at Highway 318, 4245 m, <named-content xmlns:xlink="http://www.w3.org/1999/xlink" content-type="dwc:verbatimCoordinates" xlink:type="simple">30.04988°N, 101.37485°E</named-content>,”/ “15 September 2007, Stop# 2007-036, D.H. Kavanaugh &amp; H.B. Liang collectors”, 3 males and 4 females; “CHINA, Sichuan, Luding County, Moxi Township, Hailuogou National Park, NE slope of Gongga Shan, 3035-3220 m, <named-content xmlns:xlink="http://www.w3.org/1999/xlink" content-type="dwc:verbatimCoordinates" xlink:type="simple">29.57393°N, 101.99204°E</named-content> to”/ “<named-content xmlns:xlink="http://www.w3.org/1999/xlink" content-type="dwc:verbatimCoordinates" xlink:type="simple">29.56721°N, 101.97979°E</named-content>, 12 September 2007, Stop# 2007-031, D.H. Kavanaugh &amp; H.B. Liang collectors”, 5 males and 2 females (CAS, IZCAS); “CHINA, Sichuan, Yajiang County, Hekou Township, Daxushan, Jianziwan Yakou at Highway 318, 4400-4450 m, <named-content xmlns:xlink="http://www.w3.org/1999/xlink" content-type="dwc:verbatimCoordinates" xlink:type="simple">30.01203°N, 100.85983°E</named-content>, ”/ “15 September 2007, Stop# 2007-037, D.H. Kavanaugh &amp; H.B. Liang collectors”, 4 males and 5 females (CAS, IZCAS, ZMHB); “CHINA, Sichuan, Yajiang County, vicinity of Daoban work station 135 on road from Litang to Yajiang, <named-content xmlns:xlink="http://www.w3.org/1999/xlink" content-type="dwc:verbatimCoordinates" xlink:type="simple">30.1399°N, 100.7068°E</named-content>,”/ “4130 m, under stones in ditch along road adjacent to <italic><tp:taxon-name>Kobresia</tp:taxon-name></italic> meadow, 3 August 2006 B. Bartholomew collector”, 2 males and 8 females (CAS, IZCAS, ZMHB).
                    </p></tp:treatment-sec><tp:treatment-sec sec-type="Geographical distribution"><title>Geographical distribution.</title><p>Known from Bhutan and China (Fujian, Sichuan, Xizang and Yunnan Provinces).</p></tp:treatment-sec><ref-list><ref id="B11"><mixed-citation xmlns:xlink="http://www.w3.org/1999/xlink" xlink:type="simple"><person-group><name name-style="western"><surname>Bates</surname><given-names>HW</given-names></name></person-group> (<year>1891</year>)<article-title> Coleoptera collected by Mr. Pratt on the Upper Yang-tsze, and on the borders of Tibet 2, Journey of 1890.</article-title><source>The Entomologist</source><volume>24</volume> (<issue>Supplement</issue>): <fpage>69</fpage>–<lpage>80</lpage>.</mixed-citation></ref><ref id="B32"><mixed-citation xmlns:xlink="http://www.w3.org/1999/xlink" xlink:type="simple"><person-group><name name-style="western"><surname>Jedlička</surname><given-names>A</given-names></name></person-group> (<year>1934a</year>)<article-title> Carabidi z východní Asie. Carabiden aus Ostasien (5. Teil).</article-title><source>Časopis Československé Společnosti Entomologické</source><volume>31</volume>: <fpage>13</fpage>-<lpage>19</lpage>.</mixed-citation></ref><ref id="B8"><mixed-citation xmlns:xlink="http://www.w3.org/1999/xlink" xlink:type="simple"><person-group><name name-style="western"><surname>Baliani</surname><given-names>A</given-names></name></person-group> (<year>1937</year>)<article-title> Studi sulle <italic>Amara</italic> asiatiche (Coleopt., Carab.) 10.</article-title><source>Memorie della Società Entomologica Italiana</source><volume>15</volume> (<issue>1936</issue>): <fpage>176</fpage>-<lpage>183</lpage>.</mixed-citation></ref><ref id="B19"><mixed-citation xmlns:xlink="http://www.w3.org/1999/xlink" xlink:type="simple"><person-group><name name-style="western"><surname>Hieke</surname><given-names>F</given-names></name></person-group> (<year>1983</year>)<article-title> Revision der <italic>Amara</italic>-Untergattung <italic>Camptocelia</italic> Jeannel, 1942, und taxonomische Bemerkungen zu Arten anderer Subgenera (Coleoptera, Carabidae).</article-title><source>Deutsche Entomologische Zeitschrift(NF) </source><volume>30</volume>: <fpage>249</fpage>-<lpage>371</lpage>.</mixed-citation></ref></ref-list></tp:taxon-treatment>
