# Supplementary material for: A new species of Amara (Coleoptera, Carabidae, Zabrini) from Sichuan Province, China, with additional records for other Amara species from the region
Source: Zookeys. 2012 Dec 21;(254):47–65. doi: 10.3897/zookeys.254.4223 (PMC3561923; doi:10.3897/zookeys.254.4223)
Supplement: XML Treatment for Amara (Bradytus) dissimilis [file zookeys.254.4223-treatment8.xml]

<!DOCTYPE tp:taxon-treatment
  PUBLIC "-//TaxonX//DTD Taxonomic Treatment Publishing DTD v0 20100105//EN" "tax-treatment-NSO.dtd">
<tp:taxon-treatment xmlns:tp="http://www.plazi.org/taxpub"><tp:treatment-meta><mixed-citation publication-type="journal"><person-group><name><surname>Hieke</surname><given-names>Fritz</given-names></name><name><surname>Kavanaugh</surname><given-names>David H.</given-names></name><name><surname>Liang</surname><given-names>Hongbin</given-names></name></person-group><article-title>A new species of 
                    <italic>Amara</italic> (Coleoptera, Carabidae, Zabrini) from Sichuan Province, China, with additional records for other 
                    <italic>Amara</italic> species from the region
                </article-title><source>Zookeys</source><day>21</day><month>12</month><year>2012</year><volume>2012</volume><issue>254</issue><fpage>47</fpage><lpage>65</lpage><pub-id pub-id-type="doi">10.3897/zookeys.254.4223</pub-id></mixed-citation></tp:treatment-meta><tp:nomenclature><tp:taxon-name>
                        <tp:taxon-name-part taxon-name-part-type="genus">Amara</tp:taxon-name-part>
                        (<tp:taxon-name-part taxon-name-part-type="subgenus">Bradytus</tp:taxon-name-part>)
                        <tp:taxon-name-part taxon-name-part-type="species">dissimilis</tp:taxon-name-part>
                    <object-id xmlns:xlink="http://www.w3.org/1999/xlink" xlink:type="simple">http://species-id.net/wiki/Amara_dissimilis</object-id>
								</tp:taxon-name><tp:taxon-authority>Tschitschérine, 1894</tp:taxon-authority><tp:nomenclature-citation-list><tp:nomenclature-citation><tp:taxon-name>Amara (Bradytus) dissimilis</tp:taxon-name><comment><xref ref-type="bibr" rid="B45">Tschitschérine, 1894</xref>:404. Type material: Holotype male in ZIN. Type locality: China, Gansu, Ponggartang (“Thibet sept., Amdo, village Ndàmi”). [Note: The holotype was erroneously labeled “<italic><tp:taxon-name>Brad. dissors</tp:taxon-name></italic> Tschit. 1894 typ!” by <xref ref-type="bibr" rid="B24">Hieke (1999a</xref>:165)].</comment></tp:nomenclature-citation><tp:nomenclature-citation><tp:taxon-name>Amara (Bradytus) emmerichi</tp:taxon-name><comment><xref ref-type="bibr" rid="B4">Baliani, 1932</xref>:14. Type material: Holotype male (“type”) and one paratype in CBAL, additional paratypes in DEI (<xref ref-type="bibr" rid="B13">Döbler 1975</xref>:112), NMPC and ZMHB. Type locality: China, Sichuan, Kangding (“Tatsienlu-Chiulung”). Synonymized by <xref ref-type="bibr" rid="B24">Hieke 1999a</xref>:165.</comment></tp:nomenclature-citation><tp:nomenclature-citation><tp:taxon-name>Amara (Bradytus) lama</tp:taxon-name><comment><xref ref-type="bibr" rid="B7">Baliani, 1934c</xref>:110. Type material: Holotype female and 1 paratype in BMNH, 2 paratypes in CBAL. Type locality: SO.Tibet: Rong Tö Valley, 4000 - 7000 ft. Synonymized by <xref ref-type="bibr" rid="B23">Hieke 1997</xref>:225.</comment></tp:nomenclature-citation><tp:nomenclature-citation><tp:taxon-name>Amara (Bradytus) komala</tp:taxon-name><comment><xref ref-type="bibr" rid="B33">Jedlička, 1934b</xref>:116. Type material: Holotype female in CJED, 1 paratype female in CMEY. Type locality: China, Yunnan, Longchuan Jiang (“Soling-ho” Valley). Synonymized by <xref ref-type="bibr" rid="B22">Hieke 1995</xref>:297.</comment></tp:nomenclature-citation><tp:nomenclature-citation><tp:taxon-name>Amara (Bradytus) mera</tp:taxon-name><comment><xref ref-type="bibr" rid="B33">Jedlička, 1934b</xref>:116. Type material: Holotype female and 1 paratype female in CJED. Type locality: China, Yunnan, “Yunnan-fou”. Synonymized by <xref ref-type="bibr" rid="B22">Hieke 1995</xref>:297.</comment></tp:nomenclature-citation></tp:nomenclature-citation-list></tp:nomenclature><tp:treatment-sec sec-type="Specimens examined"><title>Specimens examined.</title><p>Total of 54 specimens from the following localitities: “CHINA, Yunnan, Lijiang County, Jiuhe Township, Laojunshan, 3500 m, <named-content xmlns:xlink="http://www.w3.org/1999/xlink" content-type="dwc:verbatimCoordinates" xlink:type="simple">26.64210°N, 099.76745°E</named-content>,”/ “20 September 2007, Stop# 2007-046A , D.H. Kavanaugh &amp; H.B. Liang collectors”, 3 males and 3 females, (CAS, IZCAS); “CHINA, Yunnan, Shangrila County, Jiangtang Township, Shikashan, Napahai Houshan Yakou, 3590 m, <named-content xmlns:xlink="http://www.w3.org/1999/xlink" content-type="dwc:verbatimCoordinates" xlink:type="simple">27.93404°N, 099.61287°E</named-content>,”/“17 September 2007, Stop# 2007-042, D.H. Kavanaugh &amp; H.B. Liang collectors”, 27 males and 16 females (CAS, IZCAS, ZMHB); “CHINA, Yunnan, Shangrila County, Xiaozhongdian Township, Tianbaoshan, <named-content xmlns:xlink="http://www.w3.org/1999/xlink" content-type="dwc:verbatimCoordinates" xlink:type="simple">27.58517°N, 099.87586°E</named-content>,”/ “ 3530 m, 18 September 2007, Stop# 2007-043, D.H. Kavanaugh &amp; H.B. Liang collectors”, 1 male and 4 females (CAS, IZCAS).
                    </p></tp:treatment-sec><tp:treatment-sec sec-type="Geographical distribution"><title>Geographical distribution.</title><p>Known only from China (Gansu, Qinghai, Shaanxi, Sichuan, Xizang and Yunnan Provinces).</p></tp:treatment-sec><ref-list><ref id="B45"><mixed-citation xmlns:xlink="http://www.w3.org/1999/xlink" xlink:type="simple"><person-group><name name-style="western"><surname>Tschitschérine</surname><given-names>T</given-names></name></person-group> (<year>1894</year>)<article-title> Matériaux pour servir à l‘étude des Fèroniens. II.</article-title><source>Horae Societatis Entomologicae Rossicae </source><volume>28</volume>(<issue>1893–1894</issue>)): <fpage>366</fpage>-<lpage>435</lpage>.</mixed-citation></ref><ref id="B24"><mixed-citation xmlns:xlink="http://www.w3.org/1999/xlink" xlink:type="simple"><person-group><name name-style="western"><surname>Hieke</surname><given-names>F</given-names></name></person-group> (<year>1999a</year>)<article-title> Zwei neue Arten und 22 neue Synonyme in der Gattung <italic>Amara</italic> Bonelli, 1810 (Coleoptera, Carabidae).</article-title><source>Folia Heyrovskyana </source><volume>7</volume>: <fpage>151</fpage>-<lpage>199</lpage>.</mixed-citation></ref><ref id="B4"><mixed-citation xmlns:xlink="http://www.w3.org/1999/xlink" xlink:type="simple"><person-group><name name-style="western"><surname>Baliani</surname><given-names>A</given-names></name></person-group> (<year>1932</year>)<article-title> Nuove specie asiatiche del genere <italic>Amara</italic> (Col.,Carab.).</article-title><source>Memorie della Società Entomologica Italiana</source><volume>11</volume>: <fpage>5</fpage>-<lpage>16</lpage>.</mixed-citation></ref><ref id="B13"><mixed-citation xmlns:xlink="http://www.w3.org/1999/xlink" xlink:type="simple"><person-group><name name-style="western"><surname>Döbler</surname><given-names>H</given-names></name></person-group> (<year>1975</year>)<article-title> Katalog der in den Sammlungen des ehemaligen Deutschen Entomologischen Institutes aufbewahrten Typen - XII (Coleoptera: Carabidae).</article-title><source>Beiträge zur Entomologie, Deutsches Entomologisches Institut </source><volume>28</volume>: <fpage>99</fpage>-<lpage>150</lpage>.</mixed-citation></ref><ref id="B7"><mixed-citation xmlns:xlink="http://www.w3.org/1999/xlink" xlink:type="simple"><person-group><name name-style="western"><surname>Baliani</surname><given-names>A</given-names></name></person-group> (<year>1934c</year>)<article-title> Studi sulle <italic>Amara</italic> asiatiche 7 (Coleopt., Carab.).</article-title><source>Memorie della Società Entomologica Italiana</source><volume>13</volume>: <fpage>110</fpage>-<lpage>112</lpage>.</mixed-citation></ref><ref id="B23"><mixed-citation xmlns:xlink="http://www.w3.org/1999/xlink" xlink:type="simple"><person-group><name name-style="western"><surname>Hieke</surname><given-names>F</given-names></name></person-group> (<year>1997</year>)<article-title> Neue Arten und weitere neue Synonyme in der Gattung <italic>Amara</italic> Bonelli, 1810.</article-title><source>Mitteilungen aus dem Zoologischen Museum Berlin </source><volume>73</volume>: <fpage>193</fpage>-<lpage>264</lpage>. doi: <ext-link ext-link-type="uri" xlink:href="http://dx.doi.org/10.1002/mmnz.19970730204" xlink:type="simple">10.1002/mmnz.19970730204</ext-link></mixed-citation></ref><ref id="B33"><mixed-citation xmlns:xlink="http://www.w3.org/1999/xlink" xlink:type="simple"><!--PageBreak--><person-group><name name-style="western"><surname>Jedlička</surname><given-names>A</given-names></name></person-group> (<year>1934b</year>)<article-title> Noví Carabidi z východní Asie (VI díl). Neue Carabiden aus Ostasien (VI. Teil).</article-title><source>Sborník Entomologického Oddĕleni při Zoologických Sbírkách Národního Musea v Praze </source><volume>12</volume>: <fpage>116</fpage>-<lpage>124</lpage>.</mixed-citation></ref><ref id="B22"><mixed-citation xmlns:xlink="http://www.w3.org/1999/xlink" xlink:type="simple"><person-group><name name-style="western"><surname>Hieke</surname><given-names>F</given-names></name></person-group> (<year>1995</year>)<article-title> Neue Arten und neue Synonyme in der Gattung <italic>Amara</italic> Bon. (Coleoptera, Carabidae).</article-title><source>Deutsche Entomologische Zeitschrift(NF) </source><volume>42</volume>: <fpage>287</fpage>-<lpage>328</lpage>.</mixed-citation></ref></ref-list></tp:taxon-treatment>
