# Supplementary material for: A new species of Amara (Coleoptera, Carabidae, Zabrini) from Sichuan Province, China, with additional records for other Amara species from the region
Source: Zookeys. 2012 Dec 21;(254):47–65. doi: 10.3897/zookeys.254.4223 (PMC3561923; doi:10.3897/zookeys.254.4223)
Supplement: XML Treatment for Amara (Bradytus) sinuaticollis [file zookeys.254.4223-treatment9.xml]

<!DOCTYPE tp:taxon-treatment
  PUBLIC "-//TaxonX//DTD Taxonomic Treatment Publishing DTD v0 20100105//EN" "tax-treatment-NSO.dtd">
<tp:taxon-treatment xmlns:tp="http://www.plazi.org/taxpub"><tp:treatment-meta><mixed-citation publication-type="journal"><person-group><name><surname>Hieke</surname><given-names>Fritz</given-names></name><name><surname>Kavanaugh</surname><given-names>David H.</given-names></name><name><surname>Liang</surname><given-names>Hongbin</given-names></name></person-group><article-title>A new species of 
                    <italic>Amara</italic> (Coleoptera, Carabidae, Zabrini) from Sichuan Province, China, with additional records for other 
                    <italic>Amara</italic> species from the region
                </article-title><source>Zookeys</source><day>21</day><month>12</month><year>2012</year><volume>2012</volume><issue>254</issue><fpage>47</fpage><lpage>65</lpage><pub-id pub-id-type="doi">10.3897/zookeys.254.4223</pub-id></mixed-citation></tp:treatment-meta><tp:nomenclature><tp:taxon-name>
                        <tp:taxon-name-part taxon-name-part-type="genus">Amara</tp:taxon-name-part>
                        (<tp:taxon-name-part taxon-name-part-type="subgenus">Bradytus</tp:taxon-name-part>)
                        <tp:taxon-name-part taxon-name-part-type="species">sinuaticollis</tp:taxon-name-part>
                    <object-id xmlns:xlink="http://www.w3.org/1999/xlink" xlink:type="simple">http://species-id.net/wiki/Amara_sinuaticollis</object-id>
								</tp:taxon-name><tp:taxon-authority>A. Morawitz, 1863</tp:taxon-authority><tp:nomenclature-citation-list><tp:nomenclature-citation><tp:taxon-name>Amara (Bradytus) sinuaticollis</tp:taxon-name><comment><xref ref-type="bibr" rid="B40">A. Morawitz, 1863</xref>:257. Type material: Number of syntypes not specified, at least two (male and female mentioned); 1 male and 1 female syntypes in ZIN. Type locality: Russia, “Ussuri”.</comment></tp:nomenclature-citation></tp:nomenclature-citation-list></tp:nomenclature><tp:treatment-sec sec-type="Specimens examined"><title>Specimens examined.</title><p>Total of 4 specimens from the following localities: “CHINA, Beijing, Huairou County, Shayu Township, Yugou Village, Xiangshui He, 218 m,<!--PageBreak--> <named-content xmlns:xlink="http://www.w3.org/1999/xlink" content-type="dwc:verbatimCoordinates" xlink:type="simple">40.41614°N, 116.44386°E</named-content>,”/ “26 October 2002, Stop # DHK-2002-052, D.H. Kavanaugh, P. E. Marek, &amp; H.-B. Liang collectors”, 1 male and 1 female (CAS, IZCAS); “CHINA, Yunnan Province, Dali Prefecture, Yongping County, Qutong Township, 1600m, <named-content xmlns:xlink="http://www.w3.org/1999/xlink" content-type="dwc:verbatimCoordinates" xlink:type="simple">25.42665°N, 99.52924°E</named-content>, 25 June 2000, Stop #2000-005, D. H. Kavanaugh &amp; Liang H.-B. collectors”, 1 male and 1 female (CAS, IZCAS).
                    </p></tp:treatment-sec><tp:treatment-sec sec-type="Geographical distribution"><title>Geographical distribution.</title><p>Known from China (Fujian, Gansu, Hebei, Shaanxi, Sichuan and Yunnan Provinces), Japan, Korea and Russia (Khabarovsky Krai and Primorsky Krai).</p></tp:treatment-sec><ref-list><ref id="B40"><mixed-citation xmlns:xlink="http://www.w3.org/1999/xlink" xlink:type="simple"><person-group><name name-style="western"><surname>Morawitz</surname><given-names>A</given-names></name></person-group> (<year>1863</year>)<article-title> Vorläufige Diagnosen neuer Coleopteren aus Südost-Sibirien. Bulletin de l’Academie Imperiale des Sciences de St.</article-title><source>-Pétersbourg </source><volume>5</volume>: <fpage>231</fpage>-<lpage>265</lpage>.</mixed-citation></ref></ref-list></tp:taxon-treatment>
