# Supplementary material for: A new species of Amara (Coleoptera, Carabidae, Zabrini) from Sichuan Province, China, with additional records for other Amara species from the region
Source: Zookeys. 2012 Dec 21;(254):47–65. doi: 10.3897/zookeys.254.4223 (PMC3561923; doi:10.3897/zookeys.254.4223)
Supplement: XML Treatment for Amara (Bradytus) micans [file zookeys.254.4223-treatment11.xml]

<!DOCTYPE tp:taxon-treatment
  PUBLIC "-//TaxonX//DTD Taxonomic Treatment Publishing DTD v0 20100105//EN" "tax-treatment-NSO.dtd">
<tp:taxon-treatment xmlns:tp="http://www.plazi.org/taxpub"><tp:treatment-meta><mixed-citation publication-type="journal"><person-group><name><surname>Hieke</surname><given-names>Fritz</given-names></name><name><surname>Kavanaugh</surname><given-names>David H.</given-names></name><name><surname>Liang</surname><given-names>Hongbin</given-names></name></person-group><article-title>A new species of 
                    <italic>Amara</italic> (Coleoptera, Carabidae, Zabrini) from Sichuan Province, China, with additional records for other 
                    <italic>Amara</italic> species from the region
                </article-title><source>Zookeys</source><day>21</day><month>12</month><year>2012</year><volume>2012</volume><issue>254</issue><fpage>47</fpage><lpage>65</lpage><pub-id pub-id-type="doi">10.3897/zookeys.254.4223</pub-id></mixed-citation></tp:treatment-meta><tp:nomenclature><tp:taxon-name>
                        <tp:taxon-name-part taxon-name-part-type="genus">Amara</tp:taxon-name-part>
                        (<tp:taxon-name-part taxon-name-part-type="subgenus">Bradytus</tp:taxon-name-part>)
                        <tp:taxon-name-part taxon-name-part-type="species">micans</tp:taxon-name-part>
                    <object-id xmlns:xlink="http://www.w3.org/1999/xlink" xlink:type="simple">http://species-id.net/wiki/Amara_micans</object-id>
								</tp:taxon-name><tp:taxon-authority>Tschitschérine, 1894</tp:taxon-authority><tp:nomenclature-citation-list><tp:nomenclature-citation><tp:taxon-name>Amara (Bradytus) micans</tp:taxon-name><comment><xref ref-type="bibr" rid="B45">Tschitschérine, 1894</xref>:402. Type material: Lectotype (designated by <xref ref-type="bibr" rid="B16">Hieke 1973</xref>:111) and several paralectotypes in ZIN. Type locality: China, northern Qinghai Province, “Amdo-Plateau”, probably in the area around the confluence of the Blue and Yellow Rivers (west of Bayanharshan). Transferred to subgenus <italic><tp:taxon-name>Niphobles</tp:taxon-name></italic> by <xref ref-type="bibr" rid="B17">Hieke 1975</xref>:308 and to subgenus <italic><tp:taxon-name>Bradytulus</tp:taxon-name></italic> by <xref ref-type="bibr" rid="B30">Hieke 2003b</xref>:157.</comment></tp:nomenclature-citation><tp:nomenclature-citation><tp:taxon-name>Amara (Niphobles) splendens</tp:taxon-name><comment> Andrewes, 1926:75. Type material: Holotype (“Type”) and paratype (“Cotype”) in BMNH, another paratype in FRSDD. Type locality: northern India, Himachal Pradesh (Kumaon District), Milam and Burphu in Gori Valley, 11500 ft. Synonymized by <xref ref-type="bibr" rid="B18">Hieke 1981</xref>:225.</comment></tp:nomenclature-citation><tp:nomenclature-citation><tp:taxon-name>Amara (Bradytus) pernix</tp:taxon-name><comment><xref ref-type="bibr" rid="B12">Csiki, 1929</xref>:457, replacement name for <italic><tp:taxon-name>Amara micans</tp:taxon-name></italic> Tschitschérine, 1894 (<italic>nec</italic><xref ref-type="bibr" rid="B38">Letzner, 1852</xref>) [unnecessary change]. Synonymized by <xref ref-type="bibr" rid="B18">Hieke 1981</xref>:225.</comment></tp:nomenclature-citation><tp:nomenclature-citation><!--PageBreak--><tp:taxon-name>Amara (Niphobles) jedlickai</tp:taxon-name><comment><xref ref-type="bibr" rid="B4">Baliani, 1932</xref>:158. Type material: 5 syntypes in MCSNG and MGFT (lectotype not yet designated). Type locality: China, Sichuan, Kangding (“Tatsienlu-Chiulung”). Synonymized by <xref ref-type="bibr" rid="B17">Hieke 1975</xref>:308.</comment></tp:nomenclature-citation><tp:nomenclature-citation><tp:taxon-name>Amara (Balianiia) vafra</tp:taxon-name><comment> Lutshnik, 1935:267. Type material: Holotype male (“Monotypus”) in ZIN. Type locality: southern Mongolia, Gobi-Altai (“N.-Seite des Chines. Altai”). Synonymized by <xref ref-type="bibr" rid="B16">Hieke 1973</xref>:111.</comment></tp:nomenclature-citation><tp:nomenclature-citation><tp:taxon-name>Amara (Bradytus) eberti</tp:taxon-name><comment><xref ref-type="bibr" rid="B35">Jedlička, 1965</xref>:101. Type material: Holotype (“Type”) and 4 paratypes (“Cotype”) in ZSM, 2 additional paratypes in BMNH and 1 in ZMHB. Type locality: Nepal, Khumbu, Khumdzung. Synonymized by <xref ref-type="bibr" rid="B17">Hieke 1975</xref>: 298.</comment></tp:nomenclature-citation><tp:nomenclature-citation><tp:taxon-name>Amara (Bradytus) hellmichi</tp:taxon-name><comment><xref ref-type="bibr" rid="B35">Jedlička, 1965</xref>:102. Type material: 2 syntypes in ZSM and 1 in NMPC (lectotype not yet designated). Type locality: Nepal, Khumbu, Khumdzung. Synonymized by <xref ref-type="bibr" rid="B17">Hieke 1975</xref>:305.</comment></tp:nomenclature-citation></tp:nomenclature-citation-list></tp:nomenclature><tp:treatment-sec sec-type="Specimens examined"><title>Specimens examined.</title><p>Total of 11 specimens from the following localities: “CHINA, Sichuan, Litang County, Disan Township, Shalulishan, Haizishan Yakou, <named-content xmlns:xlink="http://www.w3.org/1999/xlink" content-type="dwc:verbatimCoordinates" xlink:type="simple">29.47366°N, 100.21921°E</named-content>,”/ “4623 m, 16 September 2007, Stop# 2007-041, D.H. Kavanaugh &amp; H.B. Liang collectors”, 7 males and 3 females (CAS, IZCAS, ZMHB); “CHINA, Sichuan, Yajiang County, Hekou Township, Daxushan, Jianziwan Yakou at Highway 318, 4400-4450 m, <named-content xmlns:xlink="http://www.w3.org/1999/xlink" content-type="dwc:verbatimCoordinates" xlink:type="simple">30.01203°N, 100.85983°E</named-content>,”/ “15 September 2007, Stop# 2007-037, D.H. Kavanaugh &amp; H.B. Liang collectors”, 1 female (CAS).
                    </p></tp:treatment-sec><tp:treatment-sec sec-type="Geographical distribution"><title>Geographical distribution.</title><p>Known from China (Gansu, Qinghai, Sichuan, Xizang and Yunnan Provinces), India (Jammu and Kashmir, Uttar Pradesh), Nepal and Pakistan.</p></tp:treatment-sec><ref-list><ref id="B45"><mixed-citation xmlns:xlink="http://www.w3.org/1999/xlink" xlink:type="simple"><person-group><name name-style="western"><surname>Tschitschérine</surname><given-names>T</given-names></name></person-group> (<year>1894</year>)<article-title> Matériaux pour servir à l‘étude des Fèroniens. II.</article-title><source>Horae Societatis Entomologicae Rossicae </source><volume>28</volume>(<issue>1893–1894</issue>)): <fpage>366</fpage>-<lpage>435</lpage>.</mixed-citation></ref><ref id="B16"><mixed-citation xmlns:xlink="http://www.w3.org/1999/xlink" xlink:type="simple"><person-group><name name-style="western"><surname>Hieke</surname><given-names>F</given-names></name></person-group> (<year>1973</year>)<article-title> Beitrag zur Synonymie der paläarktischen <italic>Amara</italic>-Arten (Coleoptera, Carabidae).</article-title><source>Deutsche Entomologische Zeitschrift (NF) </source><volume>20</volume>: <fpage>1</fpage>-<lpage>125</lpage>.</mixed-citation></ref><ref id="B17"><mixed-citation xmlns:xlink="http://www.w3.org/1999/xlink" xlink:type="simple"><person-group><name name-style="western"><surname>Hieke</surname><given-names>F</given-names></name></person-group> (<year>1975</year>)<article-title> Beitrag zur Kenntnis der Gattung <italic>Amara</italic> BON. (Coleoptera, Carabidae).</article-title><source>Deutsche Entomologische Zeitschrift (NF) </source><volume>22</volume>: <fpage>257</fpage>-<lpage>342</lpage>.</mixed-citation></ref><ref id="B30"><mixed-citation xmlns:xlink="http://www.w3.org/1999/xlink" xlink:type="simple"><person-group><name name-style="western"><surname>Hieke</surname><given-names>F</given-names></name></person-group> (<year>2003b</year>)<article-title> Die <italic>Amara</italic> – Arten des Subgenus <italic>Bradytulus</italic> Tschitschérine, 1894 (Insecta: Coleoptera: Carabidae)</article-title> In: <person-group><name name-style="western"><surname>Hartmann</surname><given-names>M</given-names></name><name name-style="western"><surname>Baumbach</surname><given-names>H</given-names></name></person-group> (<role>Eds</role>). <issue-title>Biodiversität und Naturausstattung im Himalaya.</issue-title><source>Verein der Freunde und Förderer des Naturkundemuseums Erfurt e. V., Erfurt</source>: <fpage>107</fpage>-<lpage>194</lpage>.</mixed-citation></ref><ref id="B18"><mixed-citation xmlns:xlink="http://www.w3.org/1999/xlink" xlink:type="simple"><person-group><name name-style="western"><surname>Hieke</surname><given-names>F</given-names></name></person-group> (<year>1981</year>)<article-title> Carabidae aus dem Nepal-Himalaya. Das Genus <italic>Amara</italic> Bonelli, 1809, mit Revision der Arten des Himalaya (Insecta: Coleoptera).</article-title><source>Senckenbergiana Biologica </source><volume>61</volume>: <fpage>187</fpage>-<lpage>269</lpage>.</mixed-citation></ref><ref id="B12"><mixed-citation xmlns:xlink="http://www.w3.org/1999/xlink" xlink:type="simple"><person-group><name name-style="western"><surname>Csiki</surname><given-names>E</given-names></name></person-group> (<year>1929</year>)<source> Carabidae: Harpalinae III (Pars 104). Pp. 347–527.</source><publisher-name>In: Junk W, Schenkling S (Eds) Coleopterorum catalogus. Volumen II. Carabidae II. W. Junk</publisher-name>, <publisher-loc>Berlin</publisher-loc>, <lpage>1022</lpage> pp.</mixed-citation></ref><ref id="B38"><mixed-citation xmlns:xlink="http://www.w3.org/1999/xlink" xlink:type="simple"><person-group><name name-style="western"><surname>Letzner</surname><given-names>K</given-names></name></person-group> (<year>1852</year>)<article-title> Systematische Beschreibung der Laufkäfer Schlesiens.</article-title><source>Zeitschrift für Entomologie (Breslau)</source><volume>6</volume>: <fpage>239</fpage>-<lpage>293</lpage>.</mixed-citation></ref><ref id="B4"><mixed-citation xmlns:xlink="http://www.w3.org/1999/xlink" xlink:type="simple"><person-group><name name-style="western"><surname>Baliani</surname><given-names>A</given-names></name></person-group> (<year>1932</year>)<article-title> Nuove specie asiatiche del genere <italic>Amara</italic> (Col.,Carab.).</article-title><source>Memorie della Società Entomologica Italiana</source><volume>11</volume>: <fpage>5</fpage>-<lpage>16</lpage>.</mixed-citation></ref><ref id="B35"><mixed-citation xmlns:xlink="http://www.w3.org/1999/xlink" xlink:type="simple"><person-group><name name-style="western"><surname>Jedlička</surname><given-names>A</given-names></name></person-group> (<year>1965</year>)<article-title> Neue Carabiden aus Nepal (Coleoptera).</article-title><source>Khumbu Himal, Ergebnisse des Forschungs-Unternehmens Nepal Himalaya </source><volume>1</volume>: <fpage>98</fpage>-<lpage>107</lpage>.</mixed-citation></ref></ref-list></tp:taxon-treatment>
