# Supplementary material for: A new species of Amara (Coleoptera, Carabidae, Zabrini) from Sichuan Province, China, with additional records for other Amara species from the region
Source: Zookeys. 2012 Dec 21;(254):47–65. doi: 10.3897/zookeys.254.4223 (PMC3561923; doi:10.3897/zookeys.254.4223)
Supplement: XML Treatment for Amara (Reductocelia) daxueshanensis [file zookeys.254.4223-treatment12.xml]

<!DOCTYPE tp:taxon-treatment
  PUBLIC "-//TaxonX//DTD Taxonomic Treatment Publishing DTD v0 20100105//EN" "tax-treatment-NSO.dtd">
<tp:taxon-treatment xmlns:tp="http://www.plazi.org/taxpub"><tp:treatment-meta><mixed-citation publication-type="journal"><person-group><name><surname>Hieke</surname><given-names>Fritz</given-names></name><name><surname>Kavanaugh</surname><given-names>David H.</given-names></name><name><surname>Liang</surname><given-names>Hongbin</given-names></name></person-group><article-title>A new species of 
                    <italic>Amara</italic> (Coleoptera, Carabidae, Zabrini) from Sichuan Province, China, with additional records for other 
                    <italic>Amara</italic> species from the region
                </article-title><source>Zookeys</source><day>21</day><month>12</month><year>2012</year><volume>2012</volume><issue>254</issue><fpage>47</fpage><lpage>65</lpage><pub-id pub-id-type="doi">10.3897/zookeys.254.4223</pub-id></mixed-citation></tp:treatment-meta><tp:nomenclature><tp:taxon-name>
                        <tp:taxon-name-part taxon-name-part-type="genus">Amara</tp:taxon-name-part>
                        (<tp:taxon-name-part taxon-name-part-type="subgenus">Reductocelia</tp:taxon-name-part>)
                        <tp:taxon-name-part taxon-name-part-type="species">daxueshanensis</tp:taxon-name-part>
                    <object-id xmlns:xlink="http://www.w3.org/1999/xlink" xlink:type="simple">http://species-id.net/wiki/Amara_daxueshanensis</object-id>
								</tp:taxon-name><tp:taxon-authority>Hieke, 2000</tp:taxon-authority><tp:nomenclature-citation-list><tp:nomenclature-citation><tp:taxon-name>Amara (Reductocelia) daxueshanensis</tp:taxon-name><comment><xref ref-type="bibr" rid="B26">Hieke, 2000</xref>:118. Type material: Holotype male and 13 paratypes in ZMHB. Type locality: China, northern Yunnan, Zhongdian area, 3200–3300 m.</comment></tp:nomenclature-citation></tp:nomenclature-citation-list></tp:nomenclature><tp:treatment-sec sec-type="Specimens examined"><title>Specimens examined.</title><p>Total of 47 specimens from the following localities: “CHINA, Yunnan, Lijiang County, Jiuhe Township, Laojunshan, 3500 m, <named-content xmlns:xlink="http://www.w3.org/1999/xlink" content-type="dwc:verbatimCoordinates" xlink:type="simple">26.64210°N, 099.76745°E</named-content>,”/ “20 September 2007, Stop# 2007-046A , D.H. Kavanaugh &amp; H.B. Liang collectors”, 1 female (CAS); “CHINA, Yunnan, Shangrila County, Jiangtang Township, Shikashan, Napahai Houshan Yakou, 3590 m, <named-content xmlns:xlink="http://www.w3.org/1999/xlink" content-type="dwc:verbatimCoordinates" xlink:type="simple">27.93404°N, 099.61287°E</named-content>,”/“17 September 2007, Stop# 2007-042, D.H. Kavanaugh &amp; H.B. Liang collectors”, 3 males and 2 females (CAS, IZCAS); “CHINA, Yunnan, Shangrila County, Xiaozhongdian Township, Tianbaoshan, <named-content xmlns:xlink="http://www.w3.org/1999/xlink" content-type="dwc:verbatimCoordinates" xlink:type="simple">27.58517°N, 099.87586°E</named-content>,”/ “3530 m, 18 September 2007, Stop# 2007-043, D.H. Kavanaugh &amp; H.B. Liang collectors”, 19 males and 22 females (CAS, IZCAS, ZMHB).
                    </p></tp:treatment-sec><tp:treatment-sec sec-type="Geographical distribution"><title>Geographical distribution.</title><p>Known only from China (Yunnan Province).<!--PageBreak--></p></tp:treatment-sec><ref-list><ref id="B26"><mixed-citation xmlns:xlink="http://www.w3.org/1999/xlink" xlink:type="simple"><person-group><name name-style="western"><surname>Hieke</surname><given-names>F</given-names></name></person-group> (<year>2000</year>)<article-title> Revision einiger Gruppen und neue Arten der Gattung <italic>Amara</italic> Bonelli, 1810 (Coleoptera: Carabidae).</article-title><source>Annales Historico-Naturales Musei Nationalis Hungarici </source><volume>92</volume>: <fpage>41</fpage>-<lpage>143</lpage>.</mixed-citation></ref></ref-list></tp:taxon-treatment>
