# Supplementary material for: A new species of Amara (Coleoptera, Carabidae, Zabrini) from Sichuan Province, China, with additional records for other Amara species from the region
Source: Zookeys. 2012 Dec 21;(254):47–65. doi: 10.3897/zookeys.254.4223 (PMC3561923; doi:10.3897/zookeys.254.4223)
Supplement: XML Treatment for Amara (Reductocelia) stricticeps [file zookeys.254.4223-treatment15.xml]

<!DOCTYPE tp:taxon-treatment
  PUBLIC "-//TaxonX//DTD Taxonomic Treatment Publishing DTD v0 20100105//EN" "tax-treatment-NSO.dtd">
<tp:taxon-treatment xmlns:tp="http://www.plazi.org/taxpub"><tp:treatment-meta><mixed-citation publication-type="journal"><person-group><name><surname>Hieke</surname><given-names>Fritz</given-names></name><name><surname>Kavanaugh</surname><given-names>David H.</given-names></name><name><surname>Liang</surname><given-names>Hongbin</given-names></name></person-group><article-title>A new species of 
                    <italic>Amara</italic> (Coleoptera, Carabidae, Zabrini) from Sichuan Province, China, with additional records for other 
                    <italic>Amara</italic> species from the region
                </article-title><source>Zookeys</source><day>21</day><month>12</month><year>2012</year><volume>2012</volume><issue>254</issue><fpage>47</fpage><lpage>65</lpage><pub-id pub-id-type="doi">10.3897/zookeys.254.4223</pub-id></mixed-citation></tp:treatment-meta><tp:nomenclature><tp:taxon-name>
                        <tp:taxon-name-part taxon-name-part-type="genus">Amara</tp:taxon-name-part>
                        (<tp:taxon-name-part taxon-name-part-type="subgenus">Reductocelia</tp:taxon-name-part>)
                        <tp:taxon-name-part taxon-name-part-type="species">stricticeps</tp:taxon-name-part>
                    <object-id xmlns:xlink="http://www.w3.org/1999/xlink" xlink:type="simple">http://species-id.net/wiki/Amara_stricticeps</object-id>
								</tp:taxon-name><tp:taxon-authority>Baliani, 1932</tp:taxon-authority><tp:nomenclature-citation-list><tp:nomenclature-citation><tp:taxon-name>Amara (Celia) stricticeps</tp:taxon-name><comment><xref ref-type="bibr" rid="B4">Baliani, 1932</xref>:7. Type material: Holotype male and allotype in CBAL, 1 paratype in DEI (<xref ref-type="bibr" rid="B13">Döbler 1975</xref>:142) and also in SNF. Type locality: China, Sichuan, Kangding (“Tatsienlu-Chiulung”). Transferred to subgenus <italic><tp:taxon-name>Leiromorpha</tp:taxon-name></italic> by <xref ref-type="bibr" rid="B8">Baliani 1937</xref>:176 and to subgenus <italic><tp:taxon-name>Reductocelia</tp:taxon-name></italic> by <xref ref-type="bibr" rid="B25">Hieke 1999b</xref>:356.</comment></tp:nomenclature-citation></tp:nomenclature-citation-list></tp:nomenclature><tp:treatment-sec sec-type="Specimens examined"><title>Specimens examined.</title><p>Total of 58 specimens from the following localities: “CHINA, Sichuan, Kangding County, Lucheng Township, Zheduoshan at yakou on Highway 318, 4316 m, <named-content xmlns:xlink="http://www.w3.org/1999/xlink" content-type="dwc:verbatimCoordinates" xlink:type="simple">30.07419°N, 101.80413°E</named-content>,”/ “14 September 2007, Stop# 2007-033, D.H. Kavanaugh &amp; H.B. Liang collectors”, 1 male (CAS); “CHINA, Sichuan, Kangding County, Xinduqiao Township, Gaoersishan, 1 km W of yakou at Highway 318, 4245 m, <named-content xmlns:xlink="http://www.w3.org/1999/xlink" content-type="dwc:verbatimCoordinates" xlink:type="simple">30.04988°N, 101.37485°E</named-content>,”/ “15 September 2007, Stop# 2007-036, <!--PageBreak-->D.H. Kavanaugh &amp; H.B. Liang collectors”, 23 males and 16 females (CAS, IZCAS, ZMHB); “CHINA, Sichuan, Litang County, Gaocheng Township, Daxushan, Highway 318 at Km 3089, 4100 m, <named-content xmlns:xlink="http://www.w3.org/1999/xlink" content-type="dwc:verbatimCoordinates" xlink:type="simple">30.03129°N, 100.33336°E</named-content>,”/ “16 September 2007, Stop# 2007-040, D.H. Kavanaugh &amp; H.B. Liang collectors”, 3 males and 1 female (CAS, IZCAS); “CHINA, Sichuan, Yajiang County, Hekou Township, Daxushan, Jianziwan Yakou at Highway 318, 4400-4450 m, <named-content xmlns:xlink="http://www.w3.org/1999/xlink" content-type="dwc:verbatimCoordinates" xlink:type="simple">30.01203°N, 100.85983°E</named-content>,”/ “15 September 2007, Stop# 2007-037, D.H. Kavanaugh &amp; H.B. Liang collectors”, 10 males and 3 females (CAS, IZCAS, ZMHB).
                    </p></tp:treatment-sec><tp:treatment-sec sec-type="Geographical distribution"><title>Geographical distribution.</title><p>Known only from China (Sichuan Province).</p></tp:treatment-sec><ref-list><ref id="B4"><mixed-citation xmlns:xlink="http://www.w3.org/1999/xlink" xlink:type="simple"><person-group><name name-style="western"><surname>Baliani</surname><given-names>A</given-names></name></person-group> (<year>1932</year>)<article-title> Nuove specie asiatiche del genere <italic>Amara</italic> (Col.,Carab.).</article-title><source>Memorie della Società Entomologica Italiana</source><volume>11</volume>: <fpage>5</fpage>-<lpage>16</lpage>.</mixed-citation></ref><ref id="B13"><mixed-citation xmlns:xlink="http://www.w3.org/1999/xlink" xlink:type="simple"><person-group><name name-style="western"><surname>Döbler</surname><given-names>H</given-names></name></person-group> (<year>1975</year>)<article-title> Katalog der in den Sammlungen des ehemaligen Deutschen Entomologischen Institutes aufbewahrten Typen - XII (Coleoptera: Carabidae).</article-title><source>Beiträge zur Entomologie, Deutsches Entomologisches Institut </source><volume>28</volume>: <fpage>99</fpage>-<lpage>150</lpage>.</mixed-citation></ref><ref id="B8"><mixed-citation xmlns:xlink="http://www.w3.org/1999/xlink" xlink:type="simple"><person-group><name name-style="western"><surname>Baliani</surname><given-names>A</given-names></name></person-group> (<year>1937</year>)<article-title> Studi sulle <italic>Amara</italic> asiatiche (Coleopt., Carab.) 10.</article-title><source>Memorie della Società Entomologica Italiana</source><volume>15</volume> (<issue>1936</issue>): <fpage>176</fpage>-<lpage>183</lpage>.</mixed-citation></ref><ref id="B25"><mixed-citation xmlns:xlink="http://www.w3.org/1999/xlink" xlink:type="simple"><person-group><name name-style="western"><surname>Hieke</surname><given-names>F</given-names></name></person-group> (<year>1999b</year>)<article-title> The <italic>Amara</italic> of the subgenus <italic>Reductocelia</italic> Lafer, 1989 (Coleoptera Carabidae Zabrini)</article-title> In: <person-group><name name-style="western"><surname>Zamotajlov</surname><given-names>A</given-names></name><name name-style="western"><surname>Sciaky</surname><given-names>R</given-names></name></person-group> (<role>Eds</role>). <issue-title>Advances in Carabidology.</issue-title><source>Papers Dedicated to the Memory of Prof. Dr Oleg L. Kryzhanovskij. Krasnodar (MUISO Publishers)</source>: <fpage>333</fpage>-<lpage>362</lpage>.</mixed-citation></ref></ref-list></tp:taxon-treatment>
