# Supplementary material for: A new species of Amara (Coleoptera, Carabidae, Zabrini) from Sichuan Province, China, with additional records for other Amara species from the region
Source: Zookeys. 2012 Dec 21;(254):47–65. doi: 10.3897/zookeys.254.4223 (PMC3561923; doi:10.3897/zookeys.254.4223)
Supplement: XML Treatment for Amara (Curtonotus) kangdingensis [file zookeys.254.4223-treatment16.xml]

<!DOCTYPE tp:taxon-treatment
  PUBLIC "-//TaxonX//DTD Taxonomic Treatment Publishing DTD v0 20100105//EN" "tax-treatment-NSO.dtd">
<tp:taxon-treatment xmlns:tp="http://www.plazi.org/taxpub"><tp:treatment-meta><mixed-citation publication-type="journal"><person-group><name><surname>Hieke</surname><given-names>Fritz</given-names></name><name><surname>Kavanaugh</surname><given-names>David H.</given-names></name><name><surname>Liang</surname><given-names>Hongbin</given-names></name></person-group><article-title>A new species of 
                    <italic>Amara</italic> (Coleoptera, Carabidae, Zabrini) from Sichuan Province, China, with additional records for other 
                    <italic>Amara</italic> species from the region
                </article-title><source>Zookeys</source><day>21</day><month>12</month><year>2012</year><volume>2012</volume><issue>254</issue><fpage>47</fpage><lpage>65</lpage><pub-id pub-id-type="doi">10.3897/zookeys.254.4223</pub-id></mixed-citation></tp:treatment-meta><tp:nomenclature><tp:taxon-name>
                        <tp:taxon-name-part taxon-name-part-type="genus">Amara</tp:taxon-name-part>
                        (<tp:taxon-name-part taxon-name-part-type="subgenus">Curtonotus</tp:taxon-name-part>)
                        <tp:taxon-name-part taxon-name-part-type="species">kangdingensis</tp:taxon-name-part>
                    <object-id xmlns:xlink="http://www.w3.org/1999/xlink" xlink:type="simple">http://species-id.net/wiki/Amara_kangdingensis</object-id>
								</tp:taxon-name><tp:taxon-authority>Hieke, 1997</tp:taxon-authority><tp:nomenclature-citation-list><tp:nomenclature-citation><tp:taxon-name>Amara (Curtonotus) kangdingensis</tp:taxon-name><comment><xref ref-type="bibr" rid="B23">Hieke, 1997</xref>:222. Type material: Holotype male and 1 paratype male in CHEI<bold>,</bold> 1 paratype male in ZMHB. Type locality: China, Sichuan, pass 30 km W of Kangding, 4000–4200 m.</comment></tp:nomenclature-citation></tp:nomenclature-citation-list></tp:nomenclature><tp:treatment-sec sec-type="Specimens examined"><title>Specimens examined.</title><p>Total of 13 specimens from the following localities: “CHINA, Sichuan, Kangding County, Lucheng Township, Zheduoshan at yakou on Highway 318, 4316 m, <named-content xmlns:xlink="http://www.w3.org/1999/xlink" content-type="dwc:verbatimCoordinates" xlink:type="simple">30.07419°N, 101.80413°E</named-content>,”/ “14 September 2007, Stop# 2007-033, D.H. Kavanaugh &amp; H.B. Liang collectors”, 2 males and 3 females (CAS, IZCAS, ZMHB).
                    </p></tp:treatment-sec><tp:treatment-sec sec-type="Geographical distribution"><title>Geographical distribution.</title><p>Known only from China (Sichuan Province).</p></tp:treatment-sec><ref-list><ref id="B23"><mixed-citation xmlns:xlink="http://www.w3.org/1999/xlink" xlink:type="simple"><person-group><name name-style="western"><surname>Hieke</surname><given-names>F</given-names></name></person-group> (<year>1997</year>)<article-title> Neue Arten und weitere neue Synonyme in der Gattung <italic>Amara</italic> Bonelli, 1810.</article-title><source>Mitteilungen aus dem Zoologischen Museum Berlin </source><volume>73</volume>: <fpage>193</fpage>-<lpage>264</lpage>. doi: <ext-link ext-link-type="uri" xlink:href="http://dx.doi.org/10.1002/mmnz.19970730204" xlink:type="simple">10.1002/mmnz.19970730204</ext-link></mixed-citation></ref></ref-list></tp:taxon-treatment>
