# Supplementary material for: A new species of Amara (Coleoptera, Carabidae, Zabrini) from Sichuan Province, China, with additional records for other Amara species from the region
Source: Zookeys. 2012 Dec 21;(254):47–65. doi: 10.3897/zookeys.254.4223 (PMC3561923; doi:10.3897/zookeys.254.4223)
Supplement: XML Treatment for Amara (Curtonotus) macronota [file zookeys.254.4223-treatment17.xml]

<!DOCTYPE tp:taxon-treatment
  PUBLIC "-//TaxonX//DTD Taxonomic Treatment Publishing DTD v0 20100105//EN" "tax-treatment-NSO.dtd">
<tp:taxon-treatment xmlns:tp="http://www.plazi.org/taxpub"><tp:treatment-meta><mixed-citation publication-type="journal"><person-group><name><surname>Hieke</surname><given-names>Fritz</given-names></name><name><surname>Kavanaugh</surname><given-names>David H.</given-names></name><name><surname>Liang</surname><given-names>Hongbin</given-names></name></person-group><article-title>A new species of 
                    <italic>Amara</italic> (Coleoptera, Carabidae, Zabrini) from Sichuan Province, China, with additional records for other 
                    <italic>Amara</italic> species from the region
                </article-title><source>Zookeys</source><day>21</day><month>12</month><year>2012</year><volume>2012</volume><issue>254</issue><fpage>47</fpage><lpage>65</lpage><pub-id pub-id-type="doi">10.3897/zookeys.254.4223</pub-id></mixed-citation></tp:treatment-meta><tp:nomenclature><tp:taxon-name>
                        <tp:taxon-name-part taxon-name-part-type="genus">Amara</tp:taxon-name-part>
                        (<tp:taxon-name-part taxon-name-part-type="subgenus">Curtonotus</tp:taxon-name-part>)
                        <tp:taxon-name-part taxon-name-part-type="species">macronota</tp:taxon-name-part>
                    <object-id xmlns:xlink="http://www.w3.org/1999/xlink" xlink:type="simple">http://species-id.net/wiki/Amara_macronota</object-id>
								</tp:taxon-name><tp:taxon-authority>Solsky, 1875</tp:taxon-authority><tp:nomenclature-citation-list><tp:nomenclature-citation><tp:taxon-name>Curtonotus nitens</tp:taxon-name><comment><xref ref-type="bibr" rid="B42">Putzeys, 1866</xref>:234 (<italic>nec</italic><xref ref-type="bibr" rid="B44">Sturm, 1825</xref>). Type material: Holotype, female, in CCHA. Type locality: northern China [without specific locality (“Chine boréale”)].</comment></tp:nomenclature-citation><tp:nomenclature-citation><tp:taxon-name>Curtonotus macronotus</tp:taxon-name><comment><xref ref-type="bibr" rid="B43">Solsky, 1875</xref>:265. Type material: Holotype, in ZIN (<xref ref-type="bibr" rid="B45">Tschitschérine 1894</xref>:386). Type locality: Russia, Primorsky Krai, Suyfun River at «Nikolskoje». Synonymized by <xref ref-type="bibr" rid="B45">Tschitschérine 1894</xref>:385.</comment></tp:nomenclature-citation><tp:nomenclature-citation><tp:taxon-name>Amara (Curtonotus) jureceki</tp:taxon-name><comment><xref ref-type="bibr" rid="B34">Jedlička, 1957</xref>:29. Type material: Number of syntypes not specified, but probably only the holotype (based on text of description), in CJED.- Type locality: Russia, Primorsky Krai, Vladivostok. Synonymized by <xref ref-type="bibr" rid="B37">Lafer 1989</xref>:180.</comment></tp:nomenclature-citation><tp:nomenclature-citation><tp:taxon-name>Amara (Curtonotus) ovalipennis</tp:taxon-name><comment><xref ref-type="bibr" rid="B34">Jedlička, 1957</xref>:30. Type material: Holotype, male, in CJED. Type locality: Japan, Kyoto. Regarded as a subspecies, <italic><tp:taxon-name>Amara macronota ovalipennis</tp:taxon-name></italic> Jedlička, by <xref ref-type="bibr" rid="B41">Morita 1987</xref>:70. Synonymized by <xref ref-type="bibr" rid="B22">Hieke 1995</xref>:322.</comment></tp:nomenclature-citation></tp:nomenclature-citation-list></tp:nomenclature><tp:treatment-sec sec-type="Specimens examined"><title>Specimens examined.</title><p>Two female specimens (CAS, IZCAS) from the following locality: “CHINA, Beijing, Wuling Mountains, Miyun County, Xinchangzi Township, Xiakou<!--PageBreak--> Village, small branch of Andamu He, 415 m,”/ “<named-content xmlns:xlink="http://www.w3.org/1999/xlink" content-type="dwc:verbatimCoordinates" xlink:type="simple">40.65278°N, 117.34069°E</named-content>, 27 October 2002 Stop # DHK-2002-056, D.H. Kavanaugh, P. E. Marek, &amp; H.-B. Liang collectors”.
                    </p></tp:treatment-sec><tp:treatment-sec sec-type="Geographical distribution"><title>Geographical distribution.</title><p>Known from China (Gansu, Shaanxi, Sichuan and Yunnan Provinces), Japan, Korea and Russia (Primorsky Krai and Khabarovsky Krai).</p></tp:treatment-sec><ref-list><ref id="B42"><mixed-citation xmlns:xlink="http://www.w3.org/1999/xlink" xlink:type="simple"><person-group><name name-style="western"><surname>Putzeys</surname><given-names>JAAH</given-names></name></person-group> (<year>1866</year>)<article-title> Étude sur les <italic>Amara</italic> de la collection de Mr. le Baron de Chaudoir.</article-title><source>Mémoires de la Société Royale des Sciences de Liège</source> (2) <volume>1</volume>: <fpage>171</fpage>–<lpage>283</lpage>.</mixed-citation></ref><ref id="B44"><mixed-citation xmlns:xlink="http://www.w3.org/1999/xlink" xlink:type="simple"><person-group><name name-style="western"><surname>Sturm</surname><given-names>J</given-names></name></person-group> (<year>1825</year>)<source> Deutschlands Fauna in Abbildungen nach der Natur mit Beschreibungen, V. Abtheilung. Die Insekten.</source> Sechstes Bändchen. Käfer. J. Sturm (Selbstverlag), Nürnberg, <fpage>138</fpage>–<lpage>163</lpage>.</mixed-citation></ref><ref id="B43"><mixed-citation xmlns:xlink="http://www.w3.org/1999/xlink" xlink:type="simple"><person-group><name name-style="western"><surname>Solsky</surname><given-names>SM</given-names></name></person-group> (<year>1875</year>)<article-title> Matériaux pour l’entomographie des provinces asiatiques de la Russie.</article-title><source>Horae Societatis Entomologicae Rossicae </source><volume>11</volume>: <fpage>253</fpage>-<lpage>272</lpage>.</mixed-citation></ref><ref id="B45"><mixed-citation xmlns:xlink="http://www.w3.org/1999/xlink" xlink:type="simple"><person-group><name name-style="western"><surname>Tschitschérine</surname><given-names>T</given-names></name></person-group> (<year>1894</year>)<article-title> Matériaux pour servir à l‘étude des Fèroniens. II.</article-title><source>Horae Societatis Entomologicae Rossicae </source><volume>28</volume>(<issue>1893–1894</issue>)): <fpage>366</fpage>-<lpage>435</lpage>.</mixed-citation></ref><ref id="B34"><mixed-citation xmlns:xlink="http://www.w3.org/1999/xlink" xlink:type="simple"><person-group><name name-style="western"><surname>Jedlička</surname><given-names>A</given-names></name></person-group> (<year>1957</year>)<article-title> Beitrag zur Kenntnis der Carabiden aus der paläarktischen Region (Coleoptera). Über <italic>Amara</italic>-Arten aus der Gruppe <italic>Cyrtonotus</italic> aus Ostasien.</article-title><source>Acta Musei Silesiae</source><volume>6</volume>: <fpage>22</fpage>-<lpage>34</lpage>.</mixed-citation></ref><ref id="B37"><mixed-citation xmlns:xlink="http://www.w3.org/1999/xlink" xlink:type="simple"><person-group><name name-style="western"><surname>Lafer</surname><given-names>GS</given-names></name></person-group> (<year>1989</year>)<article-title> Semeystvo Carabidae – Zhuzhelitsy.</article-title> In: <person-group><name name-style="western"><surname>Ler</surname><given-names>PA</given-names></name></person-group> (<role>Ed</role>). <issue-title>[Opredelitel‘ nasekomych Dal‘nego vostoka SSSR.</issue-title><source>Zhestkokrylye, ili zhukii. Chast 1.] Nauka, Leningrad</source>: <fpage>71</fpage>-<lpage>222</lpage>.</mixed-citation></ref><ref id="B41"><mixed-citation xmlns:xlink="http://www.w3.org/1999/xlink" xlink:type="simple"><person-group><name name-style="western"><surname>Morita</surname><given-names>S</given-names></name></person-group> (<year>1987</year>)<article-title> Some Carabid Beetles of the Island of Yakushima, Southwest Japan.</article-title><source>Entomological Review of Japan </source><volume>42</volume>: <fpage>69</fpage>-<lpage>71</lpage>.</mixed-citation></ref><ref id="B22"><mixed-citation xmlns:xlink="http://www.w3.org/1999/xlink" xlink:type="simple"><person-group><name name-style="western"><surname>Hieke</surname><given-names>F</given-names></name></person-group> (<year>1995</year>)<article-title> Neue Arten und neue Synonyme in der Gattung <italic>Amara</italic> Bon. (Coleoptera, Carabidae).</article-title><source>Deutsche Entomologische Zeitschrift(NF) </source><volume>42</volume>: <fpage>287</fpage>-<lpage>328</lpage>.</mixed-citation></ref></ref-list></tp:taxon-treatment>
